# Supplementary material for: Exploring the Use of Entomopathogenic Nematodes and the Natural Products Derived from Their Symbiotic Bacteria to Control the Grapevine Moth, Lobesia botrana (Lepidoptera: Tortricidae)
Source: Insects. 2021 Nov 17;12(11):1033. doi: 10.3390/insects12111033 (PMC8622629; doi:10.3390/insects12111033)
Supplement: Supplementary file 1 [file insects-12-01033-s001.zip]

Archive with 1 entries (1 files):
- insects-1440351-supplementary.pdf
